# Supplementary material for: Non-Coding RNAs and Adipogenesis
Source: Int J Mol Sci. 2023 Jun 10;24(12):9978. doi: 10.3390/ijms24129978 (PMC10298535; doi:10.3390/ijms24129978)
Supplement: Supplementary file 1 [file ijms-24-09978-s001.zip]

Archive with 1 entries (1 files):
- ijms-2413305-supplementary.pdf
